# Supplementary material for: The amniotic fluid proteome changes with gestational age in normal pregnancy: a cross-sectional study
Source: Sci Rep. 2022 Jan 12;12:601. doi: 10.1038/s41598-021-04050-9 (PMC8755742; doi:10.1038/s41598-021-04050-9)
Supplement: Supplementary file 2 — Supplementary Information 2. [file 41598_2021_4050_MOESM2_ESM.xlsx]

## Sheet: Table S1
ID	SYMBOL	Name	ENTREZ	logFC	q-value
SL008023	HAPLN1	Hyaluronan and proteoglycan link protein 1	1404	-6.56576	1.07755e-16
SL004652	WIF1	Wnt inhibitory factor 1	11197	5.10636	2.27302e-15
SL010288	CA6	Carbonic anhydrase 6	765	7.09963	6.67744e-15
SL010471	SPOCK2	Testican-2	9806	4.48765	7.82284e-15
SL000496	LTF	Lactotransferrin	4057	6.84646	1.24319e-14
SL000510	LYZ	Lysozyme C	4069	3.03043	4.00181e-13
SL007153	LPO	Lactoperoxidase	4025	8.05535	6.50393e-12
SL003680	AGER	Advanced glycosylation end product-specific receptor, soluble	177	4.45196	6.51975e-12
SL007673	NTN4	Netrin-4	59277	2.93388	7.44563e-12
SL003303	CCL28	C-C motif chemokine 28	56477	3.2834	4.49797e-11
SL012769	FAM3D	Protein FAM3D	131177	2.41749	5.74084e-11
SL002077	ALPL	Alkaline phosphatase, tissue-nonspecific isozyme	249	4.59526	8.38323e-11
SL006910	CTSV	Cathepsin L2	1515	2.88481	1.47803e-10
SL001888	SLPI	Antileukoproteinase	6590	3.67796	6.74252e-10
SL000084	EGF	Epidermal growth factor	1950	3.0713	6.91176e-10
SL000525	MMP7	Matrilysin	4316	3.73454	9.55797e-10
SL000011	AFP	alpha-Fetoprotein	174	-4.65027	4.34179e-09
SL003863	KLK5	Kallikrein-5	25818	2.61993	7.31432e-09
SL005797	PIGR	Polymeric immunoglobulin receptor	5284	3.42545	8.11019e-09
SL000346	CTSH	Cathepsin H	1512	3.41732	9.78726e-09
SL004856	DSG1	Desmoglein-1	1828	1.71083	1.26449e-08
SL000064	KLK7	Kallikrein-7	5650	3.67627	2.54273e-08
SL004536	HAMP	Hepcidin	57817	3.98523	2.6485e-08
SL002763	KLK11	Kallikrein-11	11012	2.50411	2.96372e-08
SL010328	MED1	Mediator of RNA polymerase II transcription subunit 1	5469	2.02937	3.13242e-08
SL004363	CLEC11A	Stem cell growth factor-alpha	6320	-3.49136	3.61919e-08
SL013872	LRP1B	Low-density lipoprotein receptor-related protein 1B	53353	-4.59374	4.60778e-08
SL001995	ANGPT1	Angiopoietin-1	284	2.29868	4.60778e-08
SL004362	CLEC11A	Stem Cell Growth Factor-beta	6320	-3.47324	5.22792e-08
SL010465	MATN2	Matrilin-2	4147	-2.30237	6.91136e-08
SL004673	CTSS	Cathepsin S	1520	2.15977	7.22031e-08
SL000249	SERPINA1	Alpha-1-antitrypsin	5265	-2.15629	7.89861e-08
SL005196	LSAMP	Limbic system-associated membrane protein	4045	-1.94556	8.1153e-08
SL009412	DKK3	Dickkopf-related protein 3	27122	-2.1515	9.10835e-08
SL001990	IL1RN	Interleukin-1 receptor antagonist protein	3557	2.0344	9.26394e-08
SL000088	TGFB2	Transforming growth factor beta-2	7042	1.59614	9.83274e-08
SL007274	EFNB2	Ephrin-B2	1948	-2.4465	1.2793e-07
SL007680	ROBO2	Roundabout homolog 2	6092	-2.59797	1.42784e-07
SL001947	MIA	Melanoma-derived growth regulatory protein	8190	1.91169	2.62247e-07
SL005209	NOTCH3	Neurogenic locus notch homolog protein 3	4854	-2.01004	2.62247e-07
SL004477	S100A9	Protein S100-A9	6280	2.35405	3.66988e-07
SL000420	FTH1 FTL	Ferritin	2495 2512	-3.22284	4.4622e-07
SL001796	MPO	Myeloperoxidase	4353	3.77374	6.74682e-07
SL000441	HGF	Hepatocyte growth factor	3082	-2.27945	7.40495e-07
SL007033	LTBP4	Latent-transforming growth factor beta-binding protein 4	8425	-1.92106	8.79477e-07
SL006550	ECM1	Extracellular matrix protein 1	1893	-1.75007	9.15093e-07
SL003764	NCAM1	Neural cell adhesion molecule 1, 120 kDa isoform	4684	-1.20129	9.617e-07
SL000497	LAMA1 LAMB1 LAMC1	Laminin	284217 3912 3915	-2.445	1.4932e-06
SL000003	ANG	Angiogenin	283	1.51007	1.50459e-06
SL003172	CXCL6	C-X-C motif chemokine 6	6372	1.92857	1.54276e-06
SL005115	SPON1	Spondin-1	10418	-2.56253	1.72275e-06
SL003440	PLA2G7	Platelet-activating factor acetylhydrolase	7941	-2.75512	1.8923e-06
SL016148	Human-virus	gp41 C34 peptide, HIV		1.64386	1.94852e-06
SL004844	EPHA5	Ephrin type-A receptor 5	2044	-1.91765	2.16134e-06
SL006544	TGFBI	Transforming growth factor-beta-induced protein ig-h3	7045	-2.14189	2.25716e-06
SL003915	KLK8	Kallikrein-8	11202	1.72515	2.29606e-06
SL000532	SPARC	SPARC	6678	-1.76363	2.42197e-06
SL014896	ANK2	Ankyrin-2	287	2.5709	2.42197e-06
SL004871	TNFRSF21	Tumor necrosis factor receptor superfamily member 21	27242	-1.7644	2.42197e-06
SL008416	MRC2	C-type mannose receptor 2	9902	-1.8983	2.42197e-06
SL017610	CXCL3 CXCL2	Gro-beta/gamma		1.47582	2.87183e-06
SL010349	FN1	Fibronectin Fragment 3	2335	-1.65518	2.91161e-06
SL004661	ACAN	Aggrecan core protein	176	1.47924	3.38502e-06
SL003324	F10	Coagulation factor Xa	2159	-1.87408	3.46301e-06
SL010348	FN1	Fibronectin Fragment 4	2335	-1.6508	3.50825e-06
SL003173	CXCL1	Growth-regulated alpha protein	2919	2.55744	3.84935e-06
SL006970	DLL1	Delta-like protein 1	28514	-1.2691	5.18274e-06
SL005197	SCARB2	Lysosome membrane protein 2	950	1.81954	5.56364e-06
SL000089	TGFB3	Transforming growth factor beta-3	7043	1.36587	5.59485e-06
SL000345	CTSG	Cathepsin G	1511	2.25906	5.59485e-06
SL008504	GNS	N-acetylglucosamine-6-sulfatase	2799	1.79819	6.38199e-06
SL005488	SPARCL1	SPARC-like protein 1	8404	1.48888	7.28048e-06
SL005764	CD163	Scavenger receptor cysteine-rich type 1 protein M130	9332	-1.95105	7.90223e-06
SL008008	ARG1	Arginase-1	383	2.49521	9.31892e-06
SL003198	TNC	Tenascin	3371	-2.48686	9.6871e-06
SL005059	TGFBR3	Transforming growth factor beta receptor type 3	7049	-1.83771	1.11437e-05
SL005179	IL36B	Interleukin-36 beta	27177	2.30772	1.29281e-05
SL004153	CSF1R	Macrophage colony-stimulating factor 1 receptor	1436	-1.49405	1.54676e-05
SL005231	UNC5D	Netrin receptor UNC5D	137970	-1.79519	1.73168e-05
SL000426	FN1	Fibronectin	2335	-1.34879	1.74474e-05
SL010458	ESM1	Endothelial cell-specific molecule 1	11082	1.74964	1.85905e-05
SL006397	NRP1	Neuropilin-1	8829	-1.65531	2.19482e-05
SL009349	FSTL1	Follistatin-related protein 1	11167	-1.24367	2.24216e-05
SL003655	TKT	Transketolase	7086	1.73748	2.48387e-05
SL000360	F10	Coagulation Factor X	2159	-1.79164	2.50175e-05
SL004511	BPI	Bactericidal permeability-increasing protein	671	2.14659	2.88975e-05
SL006523	MFGE8	Lactadherin	4240	-1.77365	3.17917e-05
SL004812	TPI1	Triosephosphate isomerase	7167	1.72077	3.30147e-05
SL000558	F2	Prothrombin	2147	1.50591	3.7816e-05
SL000451	HSPA1A	Heat shock 70 kDa protein 1A	3303	1.59955	3.85076e-05
SL008631	DSC2	Desmocollin-2	1824	-1.63486	3.88502e-05
SL008614	EFNB1	Ephrin-B1	1947	-1.66359	4.08086e-05
SL004650	FRZB	Secreted frizzled-related protein 3	2487	1.48846	5.3315e-05
SL004811	TAGLN2	Transgelin-2	8407	1.44042	5.4449e-05
SL001992	TNFRSF1A	Tumor necrosis factor receptor superfamily member 1A	7132	-1.33707	6.41958e-05
SL006114	ROR1	Tyrosine-protein kinase transmembrane receptor ROR1	4919	-1.1438	0.00011085
SL018548	SERPINA3	Alpha-1-antichymotrypsin complex		-1.01027	0.000127494
SL003524	PDIA3	Protein disulfide-isomerase A3	2923	1.85801	0.00013001
SL000462	IGFBP1	Insulin-like growth factor-binding protein 1	3484	-1.93357	0.000135679
SL000055	CDH1	Cadherin-1	999	-1.59985	0.000139427
SL000320	C5	C5a anaphylatoxin	727	1.13979	0.000161738
SL000308	SERPING1	Plasma protease C1 inhibitor	710	-1.77852	0.000163372
SL003918	KLK13	Kallikrein-13	26085	1.13865	0.000169423
SL004899	HSPA8	Heat shock cognate 71 kDa protein	3312	1.15514	0.0001696
SL005087	IGFBP7	Insulin-like growth factor-binding protein 7	3490	1.53036	0.000173604
SL005194	JAM3	Junctional adhesion molecule C	83700	-1.06584	0.000175564
SL014070	SLITRK5	SLIT and NTRK-like protein 5	26050	-1.09508	0.000185844
SL002081	CDH5	Cadherin-5	1003	-1.18169	0.000186132
SL005212	PRLR	Prolactin receptor	5618	-1.06614	0.000198539
SL003199	TIE1	Tyrosine-protein kinase receptor Tie-1, soluble	7075	-1.22176	0.000207692
SL016928	SLAMF7	SLAM family member 7	57823	0.836839	0.000208973
SL004668	APOE	Apolipoprotein E (isoform E3)	348	-1.91139	0.000256607
SL000613	PLAU	Urokinase-type plasminogen activator	5328	1.31684	0.00028733
SL009400	CHRDL1	Chordin-like protein 1	91851	1.73009	0.000296649
SL004081	DCN	Decorin	1634	-3.03917	0.000319149
SL018509	RSPO3	R-spondin-3	84870	1.24401	0.000330342
SL010513	PRKACA	cAMP-dependent protein kinase catalytic subunit alpha	5566	1.06206	0.000330342
SL005392	ARSA	Arylsulfatase A	410	1.12647	0.000348494
SL007181	TYK2	Non-receptor tyrosine-protein kinase TYK2	7297	1.16494	0.000354847
SL008945	TGM3	Protein-glutamine gamma-glutamyltransferase E	7053	2.79172	0.000365275
SL000020	APOB	Apolipoprotein B	338	-1.63339	0.000372794
SL005166	LGALS7	Galectin-7	3963	1.37708	0.000381451
SL004134	CD27	CD27 antigen	939	1.63814	0.000386006
SL016550	CSNK2A1 CSNK2B	Casein kinase II 2-alpha:2-beta heterotetramer	1457 1460	-1.08918	0.000455661
SL008644	BST1	ADP-ribosyl cyclase/cyclic ADP-ribose hydrolase 2	683	-1.50393	0.000458202
SL005173	IL10RA	Interleukin-10 receptor subunit alpha	3587	1.54484	0.000462637
SL004733	LRP1	Low-density lipoprotein receptor-related protein 1, soluble	4035	-0.955426	0.000484756
SL007327	OLR1	Oxidized low-density lipoprotein receptor 1	4973	1.10009	0.000487401
SL008904	LYVE1	Lymphatic vessel endothelial hyaluronic acid receptor 1	10894	-1.28405	0.000552025
SL004820	PGAM1	Phosphoglycerate mutase 1	5223	-2.11385	0.00055393
SL000309	C1QA C1QB C1QC	Complement C1q subcomponent	712 713 714	-2.02673	0.000558562
SL004919	PRDX1	Peroxiredoxin-1	5052	1.04962	0.000558562
SL008193	NID2	Nidogen-2	22795	-1.47957	0.000558562
SL001731	ENO2	Gamma-enolase	2026	1.27472	0.00058125
SL004515	PGLYRP1	Peptidoglycan recognition protein 1	8993	1.83579	0.000630238
SL005191	LILRB2	Leukocyte immunoglobulin-like receptor subfamily B member 2	10288	-1.08728	0.000646986
SL008486	LGALS9	Galectin-9	3965	0.889462	0.000646986
SL008591	TFF1	Trefoil factor 1	7031	2.78391	0.000646986
SL005193	JAM2	Junctional adhesion molecule B	58494	-1.31402	0.000656025
SL000051	CRP	C-reactive protein	1401	4.21872	0.000722033
SL007221	STAT3	Signal transducer and activator of transcription 3	6774	0.917253	0.000722033
SL010500	LYN	Tyrosine-protein kinase Lyn, isoform B	4067	1.02503	0.000797864
SL006230	LUM	Lumican	4060	-1.23367	0.00080003
SL000546	PRL	Prolactin	5617	-1.54864	0.000811324
SL004759	EIF5	Eukaryotic translation initiation factor 5	1983	0.892648	0.000829891
SL000459	IGHA1 IGHA2	Immunoglobulin A	3493 3494	-1.27116	0.00083183
SL004804	CADM3	Cell adhesion molecule 3	57863	-1.21402	0.000943025
SL007471	COLEC12	Collectin-12	81035	1.96102	0.000963729
SL000603	PRSS1	Trypsin-1	5644	-3.22111	0.0010216
SL014292	SIGLEC14	Sialic acid-binding Ig-like lectin 14	100049587	-1.63317	0.0010216
SL008609	FCGR3B	Low affinity immunoglobulin gamma Fc region receptor III-B	2215	-0.950294	0.00104289
SL006448	HRG	Histidine-rich glycoprotein	3273	-1.35036	0.00108957
SL000316	C4A C4B	Complement C4	720 721	-1.37863	0.00110555
SL009328	CSH1 CSH2	Chorionic somatomammotropin hormone	1442 1443	1.38509	0.00111133
SL008759	GP6	Platelet glycoprotein VI	51206	1.23036	0.0011408
SL001720	VCAM1	Vascular cell adhesion protein 1	7412	-0.96773	0.00114985
SL001728	PDGFRA	Platelet-derived growth factor receptor alpha	5156	-1.01413	0.0011882
SL012395	NTN1	Netrin-1	9423	1.10945	0.00121421
SL005218	SIGLEC7	Sialic acid-binding Ig-like lectin 7	27036	-0.989825	0.00121421
SL005156	NBL1	Neuroblastoma suppressor of tumorigenicity 1	4681	-1.60871	0.00137431
SL003687	NME1	Nucleoside diphosphate kinase A	4830	1.02166	0.00144029
SL007306	FAM3B	Protein FAM3B	54097	1.48161	0.00145983
SL000573	APCS	Serum amyloid P-component	325	2.22719	0.00149124
SL004827	S100A6	Protein S100-A6	6277	0.946671	0.00151216
SL006527	EFEMP1	EGF-containing fibulin-like extracellular matrix protein 1	2202	-0.944517	0.00152679
SL001996	ANGPT2	Angiopoietin-2	285	-1.12644	0.00152679
SL016551	CSNK2A2 CSNK2B	Casein kinase II 2-alpha':2-beta heterotetramer	1459 1460	-0.838149	0.00162877
SL003182	ITGAV ITGB5	Integrin alpha-V: beta-5 complex	3685 3693	-0.938692	0.00169491
SL004646	LAYN	Layilin	143903	-0.889068	0.00173011
SL004579	MRC1	Macrophage mannose receptor 1	4360	-1.27012	0.00180358
SL003650	ENO1	Alpha-enolase	2023	1.19406	0.00186047
SL005214	SEMA6A	Semaphorin-6A	57556	-1.5139	0.00186772
SL005217	SIGLEC6	Sialic acid-binding Ig-like lectin 6	946	-1.25347	0.00194508
SL004914	PPA1	Inorganic pyrophosphatase	5464	1.0087	0.00201922
SL011809	DCTPP1	dCTP pyrophosphatase 1	79077	-1.2382	0.00201922
SL003060	FGFR1	Fibroblast growth factor receptor 1	2260	-0.911758	0.00201922
SL000277	APOE	Apolipoprotein E (isoform E2)	348	-1.46959	0.00201922
SL010927	KPNB1	Importin subunit beta-1	3837	-1.22586	0.00207878
SL010470	SEMA3E	Semaphorin-3E	9723	1.14589	0.00211206
SL006119	TFF3	Trefoil factor 3	7033	0.784547	0.00224321
SL004760	PAFAH1B2	Platelet-activating factor acetylhydrolase IB subunit beta	5049	-1.32249	0.00224321
SL012822	PRSS22	Brain-specific serine protease 4	64063	1.16342	0.00234607
SL000164	MB	Myoglobin	4151	1.64985	0.00240016
SL004783	S100A12	Protein S100-A12	6283	1.28042	0.00257186
SL008380	CTSZ	Cathepsin Z	1522	-0.847635	0.00260778
SL000617	GPT	Alanine aminotransferase 1	2875	0.76573	0.00260778
SL003340	CHI3L1	Chitinase-3-like protein 1	1116	1.18067	0.00260778
SL005430	SECTM1	Secreted and transmembrane protein 1	6398	1.07285	0.00261087
SL003327	CFD	Complement factor D	1675	-1.19768	0.00298132
SL010390	CCDC80	Coiled-coil domain-containing protein 80	151887	-1.40311	0.00298569
SL005574	ACY1	Aminoacylase-1	95	-1.75926	0.00298569
SL007284	CRISP3	Cysteine-rich secretory protein 3	10321	1.21153	0.00329757
SL004329	GDF5	Growth/differentiation factor 5	8200	-1.4244	0.00333974
SL004669	APOE	Apolipoprotein E (isoform E4)	348	-1.29959	0.00347172
SL002684	CSF1	Macrophage colony-stimulating factor 1	1435	0.92298	0.00352876
SL002688	SPP1	Osteopontin	6696	-1.34992	0.00380206
SL004067	PLA2G10	Group 10 secretory phospholipase A2	8399	0.956837	0.00380206
SL004354	IL19	Interleukin-19	29949	1.56543	0.00387264
SL003193	CCL21	C-C motif chemokine 21	6366	1.09964	0.00419321
SL003310	VEGFA	Vascular endothelial growth factor A, isoform 121	7422	0.818223	0.00425183
SL004714	LIFR	Leukemia inhibitory factor receptor	3977	0.860882	0.00425506
SL005694	PRDX6	Peroxiredoxin-6	9588	1.00694	0.00426035
SL002644	EGFR	Epidermal growth factor receptor	1956	-0.908618	0.00434867
SL003993	BMP6	Bone morphogenetic protein 6	654	-1.24954	0.0045184
SL001766	CGA CGB	Human Chorionic Gonadotropin	1081 1082	-1.93514	0.00456734
SL006131	FABP1	Fatty acid-binding protein, liver	2168	-1.54938	0.00490525
SL007179	EPHB2	Ephrin type-B receptor 2	2048	-0.745396	0.00512862
SL011769	ANP32B	Acidic leucine-rich nuclear phosphoprotein 32 family member B	10541	-1.80771	0.00567833
SL004635	TNFSF8	Tumor necrosis factor ligand superfamily member 8	944	-1.20373	0.00567833
SL007696	CD93	Complement component C1q receptor	22918	-1.1573	0.00585541
SL000039	CXCL8	Interleukin-8	3576	1.89765	0.00608093
SL009045	ENPP7	Ectonucleotide pyrophosphatase/phosphodiesterase family member 7	339221	-3.26732	0.00608093
SL004938	CAMKK1	Calcium/calmodulin-dependent protein kinase kinase 1	84254	-0.759521	0.0061307
SL008071	YWHAQ	14-3-3 protein theta	10971	0.979909	0.00640022
SL008372	FLRT3	Leucine-rich repeat transmembrane protein FLRT3	23767	1.03317	0.00642098
SL000466	IGFBP2	Insulin-like growth factor-binding protein 2	3485	-0.831984	0.00663116
SL000448	HSPB1	Heat shock protein beta-1	3315	0.844915	0.00735501
SL013490	BOC	Brother of CDO	91653	-0.999899	0.00742709
SL007206	THBS2	Thrombospondin-2	7058	-1.26219	0.00792487
SL000310	C1R	Complement C1r subcomponent	715	-1.66285	0.00792487
SL000145	IL1R2	Interleukin-1 receptor type 2	7850	-0.884075	0.00805452
SL006378	ESD	S-formylglutathione hydrolase	2098	-1.13208	0.00869447
SL008933	PARK7	Protein deglycase DJ-1	11315	0.886359	0.00869447
SL004857	DSG2	Desmoglein-2	1829	-0.663208	0.00885783
SL000343	CTSB	Cathepsin B	1508	1.33575	0.00901062
SL004814	COTL1	Coactosin-like protein	23406	0.594081	0.009042
SL000509	LTBR	Tumor necrosis factor receptor superfamily member 3	4055	-0.588072	0.00925121
SL004823	PPIA	Peptidyl-prolyl cis-trans isomerase A	5478	0.821314	0.00948556
SL010388	PRSS2	Trypsin-2	5645	-1.97727	0.00951069
SL005168	GHR	Growth hormone receptor	2690	-0.819443	0.00976938
SL002704	PTN	Pleiotrophin	5764	1.1203	0.00982487
SL004920	CFL1	Cofilin-1	1072	0.848721	0.0108772
SL000006	SERPINE1	Plasminogen activator inhibitor 1	5054	2.21932	0.0118343
SL004858	GFRA1	GDNF family receptor alpha-1	2674	0.823017	0.0124158
SL000344	CTSD	Cathepsin D	1509	0.909667	0.0125106
SL003792	GRB2	Growth factor receptor-bound protein 2	2885	-0.883806	0.0125688
SL001729	CSF3	Granulocyte colony-stimulating factor	1440	1.1221	0.013594
SL002922	ICAM1	Intercellular adhesion molecule 1	3383	0.810077	0.0140027
SL003304	IGF1R	Insulin-like growth factor 1 receptor	3480	-0.805961	0.0140027
SL004557	CD59	CD59 glycoprotein	966	0.730534	0.0156793
SL000276	APOE	Apolipoprotein E	348	-1.07429	0.0161248
SL013240	CRK	Adapter molecule crk	1398	-0.695886	0.0165121
SL015510	ISG15	Ubiquitin-like protein ISG15	9636	-1.26824	0.0179193
SL014469	SHC1	SHC-transforming protein 1	6464	-0.723246	0.0183761
SL017290	UBC	PolyUbiquitin K63-linked	7316	0.63171	0.0191918
SL010468	RGMB	RGM domain family member B	285704	-1.03366	0.019845
SL000658	GAS1	Growth arrest-specific protein 1	2619	-1.18777	0.0205114
SL016128	TXNDC12	Thioredoxin domain-containing protein 12	51060	0.664368	0.0205114
SL004863	TNFRSF19	Tumor necrosis factor receptor superfamily member 19	55504	-0.823711	0.0205114
SL006830	CFHR5	Complement factor H-related protein 5	81494	0.962908	0.0205114
SL010616	PTPN11	Tyrosine-protein phosphatase non-receptor type 11	5781	0.791529	0.0205477
SL005703	NOTCH1	Neurogenic locus notch homolog protein 1	4851	-0.64591	0.0209691
SL005208	RTN4R	Reticulon-4 receptor	65078	-0.792335	0.0229918
SL000522	MMP12	Macrophage metalloelastase	4321	-1.56403	0.0230698
SL010461	FCGR1A	High affinity immunoglobulin gamma Fc receptor I	2209	-0.820944	0.0233079
SL011073	XPNPEP1	Xaa-Pro aminopeptidase 1	7511	0.604248	0.0236013
SL004338	FGF20	Fibroblast growth factor 20	26281	0.636642	0.0243326
SL004829	S100A7	Protein S100-A7	6278	0.854486	0.0253258
SL001815	SOD2	Superoxide dismutase [Mn], mitochondrial	6648	-0.679278	0.0253648
SL014092	CDON	Cell adhesion molecule-related/down-regulated by oncogenes	50937	-1.04199	0.0255227
SL007729	ERAP1	Endoplasmic reticulum aminopeptidase 1	51752	-1.205	0.0263236
SL003647	ANXA6	Annexin A6	309	0.641464	0.026355
SL000640	NID1	Nidogen-1	4811	-0.996458	0.0269882
SL000541	PLG	Plasminogen	5340	-0.617164	0.0274193
SL000313	C3	C3a anaphylatoxin	718	0.637828	0.0274193
SL004466	SERPIND1	Heparin cofactor 2	3053	-0.754027	0.0280951
SL004008	PRTN3	Myeloblastin	5657	1.48266	0.0288959
SL007207	THBS4	Thrombospondin-4	7060	0.68226	0.0292395
SL000539	GPI	Glucose-6-phosphate isomerase	2821	0.794041	0.0299824
SL005157	CD209	CD209 antigen	30835	-0.718775	0.0316915
SL011068	IL17RC	Interleukin-17 receptor C	84818	-0.750945	0.0318806
SL004821	S100A4	Protein S100-A4	6275	1.12058	0.0320433
SL000408	EPO	Erythropoietin	2056	0.635813	0.0330259
SL000124	MMP2	72 kDa type IV collagenase	4313	-0.941042	0.033887
SL008178	DPT	Dermatopontin	1805	1.09309	0.033887
SL010450	CD48	CD48 antigen	962	-0.691917	0.0339288
SL004140	EFNA4	Ephrin-A4	1945	-0.811161	0.0342954
SL010384	SPOCK1	Testican-1	6695	0.617821	0.0355053
SL003770	SFRP1	Secreted frizzled-related protein 1	6422	1.32716	0.035682
SL004438	CST6	Cystatin-M	1474	-0.597052	0.0369429
SL020171	HHLA2	HERV-H LTR-associating protein 2		0.794964	0.0394088
SL000468	IGHM IGJ IGK@ IGL@	Immunoglobulin M	3507 3512 50802 3535	-0.90255	0.0401073
SL007280	CTSC	Dipeptidyl peptidase 1	1075	0.673785	0.040992
SL005084	POSTN	Periostin	10631	-1.18141	0.0419084
SL003522	ERP29	Endoplasmic reticulum resident protein 29	10961	-0.700069	0.0421275
SL000506	CGA LHB	Luteinizing hormone	1081 3972	-1.7306	0.0425625
SL005160	ESAM	Endothelial cell-selective adhesion molecule	90952	-0.689115	0.0425625
SL004336	FGF18	Fibroblast growth factor 18	8817	0.643754	0.0437323
SL006913	FYN	Tyrosine-protein kinase Fyn	2534	0.680364	0.0441266
SL008703	CPE	Carboxypeptidase E	1363	0.636326	0.0476181
SL005201	AMH	Muellerian-inhibiting factor	268	1.68431	0.0482544
SL004180	TNFRSF8	Tumor necrosis factor receptor superfamily member 8	943	-0.784001	0.0513957
SL003309	LBP	Lipopolysaccharide-binding protein	3929	-0.896684	0.0515258
SL006713	COLEC11	Collectin-11	78989	-0.93102	0.0519036
SL006918	MAPK1	Mitogen-activated protein kinase 1	5594	0.589588	0.0524944
SL004209	ANXA2	Annexin A2	302	0.748827	0.0524944
SL004660	IBSP	Bone sialoprotein 2	3381	1.06248	0.0539551
SL004137	EPHA1	Ephrin type-A receptor 1	2041	-0.597007	0.0559892
SL000409	MAPK3	Mitogen-activated protein kinase 3	5595	0.613433	0.0576792
SL004458	PI3	Elafin	5266	-1.10023	0.0614699
SL011888	SMOC1	SPARC-related modular calcium-binding protein 1	64093	-0.970734	0.0638826
SL000337	CAPN1 CAPNS1	Calpain I	823 826	-0.650303	0.064778
SL000087	IL6	Interleukin-6	3569	1.13461	0.0654573
SL002621	MDK	Midkine	4192	-1.19045	0.0657595
SL000024	F3	Tissue Factor	2152	-0.604343	0.0658938
SL004855	CNTN1	Contactin-1	1272	-0.595823	0.0662391
SL002731	FAS	Tumor necrosis factor receptor superfamily member 6	355	-0.662655	0.0674603
SL004645	SPINT1	Kunitz-type protease inhibitor 1	6692	-0.74246	0.0685036
SL000323	C7	Complement component C7	730	-0.639374	0.0715719
SL004850	IL17RA	Interleukin-17 receptor A	23765	-0.619114	0.0715719
SL010375	ASAH2	Neutral ceramidase	56624	-0.944089	0.0717169
SL001791	BGLAP	Osteocalcin	632	-0.622399	0.0843167
SL002755	PAPPA	Pappalysin-1	5069	0.929825	0.0885704
SL007311	SNAP25	Synaptosomal-associated protein 25	6616	-1.02363	0.0908893
SL004747	APOM	Apolipoprotein M	55937	-0.614217	0.0912335
SL004183	CDH3	Cadherin-3	1001	0.729604	0.0926866
SL000271	AGT	Angiotensinogen	183	1.22832	0.0943121
SL001938	INHBA	Inhibin beta A chain	3624	0.585656	0.0973533
SL004060	ECE1	Endothelin-converting enzyme 1	1889	-0.614188	0.097589
SL008931	CD177	CD177 antigen	57126	0.996779	0.097657
