# Supplementary material for: The amniotic fluid proteome changes with gestational age in normal pregnancy: a cross-sectional study
Source: Sci Rep. 2022 Jan 12;12:601. doi: 10.1038/s41598-021-04050-9 (PMC8755742; doi:10.1038/s41598-021-04050-9)
Supplement: Supplementary file 3 — Supplementary Information 3. [file 41598_2021_4050_MOESM3_ESM.xlsx]

## Sheet: AF_proteome_TNL-Midtrimester_BP
Biological processes							Cellular Components							Molecular Functions
GO Name	Count	Size	OR	q			GO Name	Count	Size	OR	q			GO Name	Count	Size	OR	q
neutrophil mediated immunity	40	131	4.1	0			extracellular region	137	857	5.7	0			RAGE receptor binding	4	5	31	0.097
myeloid leukocyte mediated immunity	42	148	3.7	0			extracellular space	126	750	4.2	0			calcium-dependent protein binding	8	20	5.3	0.097
neutrophil activation	39	133	3.9	0			vesicle	102	576	2.9	0			cysteine-type endopeptidase activity	7	18	5	0.097
granulocyte activation	39	134	3.8	0			extracellular exosome	77	386	2.8	0			cysteine-type peptidase activity	7	18	5	0.097
neutrophil activation involved in immune response	37	127	3.8	0			extracellular vesicle	77	388	2.8	0			peptidase activity	24	120	2.1	0.097
neutrophil degranulation	37	127	3.8	0			extracellular organelle	77	389	2.8	0			hydrolase activity	38	219	1.8	0.097
myeloid leukocyte activation	46	185	3.1	0			vacuolar lumen	21	54	5.4	0			growth factor activity	21	103	2.1	0.097
leukocyte degranulation	39	145	3.4	0			secretory granule	49	212	2.9	0			Wnt-protein binding	3	4	23.1	0.097
myeloid cell activation involved in immune response	39	146	3.4	0			secretory vesicle	49	219	2.7	0			S100 protein binding	3	4	23.1	0.097
regulated exocytosis	45	201	2.7	0			primary lysosome	15	32	7.3	0			peroxiredoxin activity	3	4	23.1	0.097
secretion by cell	57	286	2.4	0			azurophil granule	15	32	7.3	0			endopeptidase activity	21	104	2.1	0.097
export from cell	57	288	2.4	0.001			lytic vacuole	27	89	3.8	0			calcium ion binding	21	104	2.1	0.097
exocytosis	45	206	2.6	0.001			lysosome	27	89	3.8	0
leukocyte activation involved in immune response	42	187	2.6	0.001			azurophil granule lumen	14	29	7.7	0
leukocyte mediated immunity	49	235	2.5	0.001			secretory granule lumen	33	126	3.2	0
cell activation involved in immune response	42	189	2.6	0.001			cytoplasmic vesicle lumen	33	127	3.1	0
secretion	59	307	2.3	0.001			vacuole	27	93	3.5	0
establishment of localization in cell	64	351	2.2	0.001			vesicle lumen	33	129	3	0
immune effector process	59	315	2.2	0.001			external encapsulating structure	41	191	2.5	0
cellular localization	69	395	2.1	0.002			extracellular matrix	41	191	2.5	0
antimicrobial humoral immune response mediated by antimicrobial peptide	12	30	5.4	0.005			specific granule	14	40	4.4	0.001
antimicrobial humoral response	17	54	3.8	0.005			cytoplasmic vesicle	62	359	2	0.001
killing of cells of other organism	10	24	5.7	0.013			intracellular vesicle	62	359	2	0.001
biological process involved in interaction with symbiont	11	29	4.9	0.016			collagen-containing extracellular matrix	33	157	2.3	0.002
defense response to fungus	8	17	7	0.021			specific granule lumen	10	25	5.3	0.002
leukocyte activation	58	337	1.9	0.021			tertiary granule	13	45	3.3	0.008
response to lipid	38	193	2.1	0.022			lamellar body	3	3	Inf	0.01
cell killing	18	69	2.9	0.036			endomembrane system	76	503	1.7	0.01
establishment of localization	86	571	1.8	0.04			lysosomal membrane	7	18	5	0.016
cell activation	62	377	1.8	0.04			lytic vacuole membrane	7	18	5	0.016
transport	85	564	1.8	0.041			lysosomal lumen	9	28	3.7	0.018
response to lipopolysaccharide	24	107	2.4	0.042			late endosome	9	30	3.4	0.028
defense response to bacterium	21	89	2.5	0.042			vacuolar membrane	7	20	4.2	0.028
regulation of vacuole organization	4	5	30.9	0.042			membrane-bounded organelle	118	893	1.7	0.029
cell redox homeostasis	4	5	30.9	0.042			phagocytic vesicle lumen	3	4	23.1	0.029
cellular response to thyroid hormone stimulus	4	5	30.9	0.042			tertiary granule lumen	8	28	3.1	0.056
vesicle-mediated transport	59	357	1.8	0.042			late endosome membrane	3	5	11.6	0.062
response to ketone	12	39	3.5	0.049			ficolin-1-rich granule lumen	11	46	2.5	0.062
response to bacterium	35	183	2	0.05			organelle	119	919	1.6	0.066
maternal process involved in female pregnancy	8	20	5.2	0.05			melanosome	7	24	3.2	0.068
response to molecule of bacterial origin	24	111	2.3	0.059			pigment granule	7	24	3.2	0.068
humoral immune response	25	121	2.2	0.09			cytoplasmic region	5	14	4.3	0.071
response to fungus	8	22	4.5	0.09			phagocytic vesicle	5	15	3.9	0.094
neutrophil mediated cytotoxicity	4	6	15.4	0.09			ficolin-1-rich granule	12	56	2.2	0.094
neutrophil-mediated killing of symbiont cell	4	6	15.4	0.09			anchoring junction	24	139	1.7	0.097
response to thyroid hormone	4	6	15.4	0.09
modulation of process of other organism	10	32	3.6	0.092
defense response to Gram-negative bacterium	9	27	3.9	0.092
