# Supplementary material for: The amniotic fluid proteome changes with gestational age in normal pregnancy: a cross-sectional study
Source: Sci Rep. 2022 Jan 12;12:601. doi: 10.1038/s41598-021-04050-9 (PMC8755742; doi:10.1038/s41598-021-04050-9)
Supplement: Supplementary file 4 — Supplementary Information 4. [file 41598_2021_4050_MOESM4_ESM.xlsx]

## Sheet: AF_proteome_TNL-Midtrimester_BP
Biological processes						Cellular Components						Molecular Functions
GO Name	Count	Size	OR	q		GO Name	Count	Size	OR	q		GO Name	Count	Size	OR	q
extracellular matrix organization	35	121	3.1	0.001		cell periphery	134	765	2.9	0		extracellular matrix structural constituent	20	39	7.7	0
extracellular structure organization	35	121	3.1	0.001		collagen-containing extracellular matrix	38	157	2.4	0.002		structural molecule activity	23	61	4.5	0
external encapsulating structure organization	35	122	3.1	0.001		intrinsic component of membrane	79	424	2	0.002		calcium ion binding	28	104	2.7	0.003
						basement membrane	11	23	6.4	0.002		signaling receptor activity	43	209	1.9	0.021
						integral component of membrane	72	386	1.9	0.004		molecular transducer activity	43	209	1.9	0.021
						external encapsulating structure	42	191	2.1	0.004		transmembrane signaling receptor activity	34	166	1.9	0.08
						extracellular matrix	42	191	2.1	0.004		collagen binding	9	26	3.6	0.082
						plasma membrane	107	646	1.8	0.004		transmembrane receptor protein kinase activity	14	51	2.6	0.082
						intrinsic component of plasma membrane	48	247	1.8	0.022		transmembrane receptor protein tyrosine kinase activity	12	42	2.8	0.096
						extracellular exosome	68	386	1.7	0.022		amide binding	14	53	2.5	0.096
						extracellular vesicle	68	388	1.7	0.022
						extracellular organelle	68	389	1.7	0.022
						membrane	119	773	1.7	0.022
						laminin-1 complex	3	3	Inf	0.022
						protein kinase CK2 complex	3	3	Inf	0.022
						monomeric IgA immunoglobulin complex	3	3	Inf	0.022
						dimeric IgA immunoglobulin complex	3	3	Inf	0.022
						secretory dimeric IgA immunoglobulin complex	3	3	Inf	0.022
						extracellular region	128	857	1.6	0.04
						endoplasmic reticulum lumen	21	91	2.1	0.044
						apical junction complex	5	10	6.8	0.045
						cornified envelope	4	7	9	0.048
						low-density lipoprotein particle	4	7	9	0.048
						vesicle	91	576	1.5	0.048
						PcG protein complex	3	4	20.2	0.048
						laminin complex	3	4	20.2	0.048
						IgA immunoglobulin complex	3	4	20.2	0.048
						IgA immunoglobulin complex, circulating	3	4	20.2	0.048
						polymeric IgA immunoglobulin complex	3	4	20.2	0.048
						secretory IgA immunoglobulin complex	3	4	20.2	0.048
						integral component of plasma membrane	41	223	1.6	0.052
						adherens junction	7	22	3.2	0.093
						desmosome	3	5	10.1	0.093
						very-low-density lipoprotein particle	3	5	10.1	0.093
						triglyceride-rich plasma lipoprotein particle	3	5	10.1	0.093
