# Supplementary material for: The amniotic fluid proteome changes with gestational age in normal pregnancy: a cross-sectional study
Source: Sci Rep. 2022 Jan 12;12:601. doi: 10.1038/s41598-021-04050-9 (PMC8755742; doi:10.1038/s41598-021-04050-9)
Supplement: Supplementary file 5 — Supplementary Information 5. [file 41598_2021_4050_MOESM5_ESM.xlsx]

## Sheet: AF_Midtrimeterproteome_late-ear
ID	SYMBOL	Name	ENTREZ	logFC	q-value
SL004081	DCN	Decorin	1634	-3.46476	7.16075e-06
SL005574	ACY1	Aminoacylase-1	95	-2.36862	0.00117099
SL010390	CCDC80	Coiled-coil domain-containing protein 80	151887	-1.73128	0.00138298
SL006131	FABP1	Fatty acid-binding protein, liver	2168	-2.13702	0.00138298
SL011809	DCTPP1	dCTP pyrophosphatase 1	79077	-1.47921	0.00138298
SL000070	GPC3	Glypican-3	2719	-1.98376	0.00138298
SL014092	CDON	Cell adhesion molecule-related/down-regulated by oncogenes	50937	-1.32291	0.00151147
SL004362	CLEC11A	Stem Cell Growth Factor-beta	6320	-1.87835	0.00203408
SL000011	AFP	alpha-Fetoprotein	174	-2.38168	0.00203408
SL000497	LAMA1 LAMB1 LAMC1	Laminin	284217 3912 3915	-1.58684	0.00227382
SL012561	REG4	Regenerating islet-derived protein 4	83998	-3.09764	0.00227382
SL003198	TNC	Tenascin	3371	-1.91674	0.00227382
SL005214	SEMA6A	Semaphorin-6A	57556	-1.7233	0.00227382
SL007680	ROBO2	Roundabout homolog 2	6092	-1.56495	0.00227382
SL004363	CLEC11A	Stem cell growth factor-alpha	6320	-1.7884	0.00227382
SL007804	BGN	Biglycan	633	-1.8134	0.00227382
SL009045	ENPP7	Ectonucleotide pyrophosphatase/phosphodiesterase family member 7	339221	-4.52614	0.00388572
SL007206	THBS2	Thrombospondin-2	7058	-1.50834	0.00391891
SL013872	LRP1B	Low-density lipoprotein receptor-related protein 1B	53353	-2.40955	0.00466476
SL005059	TGFBR3	Transforming growth factor beta receptor type 3	7049	-1.2152	0.00466476
SL006522	LGALS3BP	Galectin-3-binding protein	3959	-1.27011	0.00474469
SL004866	CA1	Carbonic anhydrase 1	759	-3.42216	0.0051754
SL003994	BMP1	Bone morphogenetic protein 1	649	-1.40616	0.00612612
SL004804	CADM3	Cell adhesion molecule 3	57863	-1.27765	0.0072819
SL000124	MMP2	72 kDa type IV collagenase	4313	-1.17202	0.00736348
SL007153	LPO	Lactoperoxidase	4025	2.80595	0.00736348
SL000605	RPS27A	Ubiquitin+1, truncated mutation for UbB	6233	-1.23431	0.00736348
SL008522	SEMA5A	Semaphorin-5A	9037	-1.28167	0.00736348
SL008372	FLRT3	Leucine-rich repeat transmembrane protein FLRT3	23767	-1.16551	0.00736348
SL007274	EFNB2	Ephrin-B2	1948	-1.34859	0.00736348
SL010348	FN1	Fibronectin Fragment 4	2335	-0.976259	0.0073699
SL000134	MET	Hepatocyte growth factor receptor	4233	-1.25336	0.00748979
SL004843	EFNA2	Ephrin-A2	1943	-1.18923	0.00761507
SL005209	NOTCH3	Neurogenic locus notch homolog protein 3	4854	-1.11638	0.00761507
SL008416	MRC2	C-type mannose receptor 2	9902	-1.1836	0.00798047
SL008614	EFNB1	Ephrin-B1	1947	-1.08041	0.00798047
SL008591	TFF1	Trefoil factor 1	7031	-2.25812	0.00798047
SL006544	TGFBI	Transforming growth factor-beta-induced protein ig-h3	7045	-1.18133	0.00798047
SL004642	ADAM9	Disintegrin and metalloproteinase domain-containing protein 9	8754	-1.24872	0.00819096
SL005208	RTN4R	Reticulon-4 receptor	65078	-1.07278	0.00819096
SL005115	SPON1	Spondin-1	10418	-1.6068	0.00819096
SL004469	APP	Amyloid beta A4 protein	351	-1.1109	0.00819096
SL002077	ALPL	Alkaline phosphatase, tissue-nonspecific isozyme	249	1.7341	0.00824613
SL007173	GRN	Granulins	2896	-1.29885	0.00840977
SL005084	POSTN	Periostin	10631	-1.80246	0.00859143
SL000017	VWF	von Willebrand factor	7450	-1.58737	0.0090498
SL000020	APOB	Apolipoprotein B	338	-1.53217	0.00987628
SL000527	MMP9	Matrix metalloproteinase-9	4318	-1.98489	0.00988752
SL007328	JAG1	Protein jagged-1	182	-1.03756	0.0099582
SL006713	COLEC11	Collectin-11	78989	-1.41365	0.0101222
SL000310	C1R	Complement C1r subcomponent	715	-1.99927	0.0101222
SL008904	LYVE1	Lymphatic vessel endothelial hyaluronic acid receptor 1	10894	-1.05293	0.0101222
SL002644	EGFR	Epidermal growth factor receptor	1956	-0.981718	0.010242
SL000019	APOA1	Apolipoprotein A-I	335	-1.24136	0.010242
SL004009	RAC1	Ras-related C3 botulinum toxin substrate 1	5879	-1.07736	0.010242
SL003080	MIF	Macrophage migration inhibitory factor	4282	-1.04726	0.010242
SL003327	CFD	Complement factor D	1675	-1.16972	0.010242
SL000532	SPARC	SPARC	6678	-0.980014	0.010242
SL007306	FAM3B	Protein FAM3B	54097	-1.49065	0.010242
SL000055	CDH1	Cadherin-1	999	-1.2162	0.010242
SL008728	NRXN3	Neurexin-3-beta	9369	-1.14806	0.010242
SL000560	SELP	P-selectin	6403	-1.36425	0.010242
SL008709	DSC3	Desmocollin-3	1825	-1.09734	0.010242
SL005196	LSAMP	Limbic system-associated membrane protein	4045	-0.918441	0.0107731
SL008631	DSC2	Desmocollin-2	1824	-1.18145	0.0107759
SL017289	UBB	PolyUbiquitin K48-linked	7314	-0.896849	0.0107759
SL007025	JAK2	Tyrosine-protein kinase JAK2	3717	-1.01436	0.0110297
SL002506	PLAUR	Urokinase plasminogen activator surface receptor	5329	-1.19423	0.0112255
SL000573	APCS	Serum amyloid P-component	325	-2.06532	0.0112255
SL000591	TIMP1	Metalloproteinase inhibitor 1	7076	-0.987312	0.011613
SL003304	IGF1R	Insulin-like growth factor 1 receptor	3480	-0.962045	0.011613
SL005233	EDA2R	Tumor necrosis factor receptor superfamily member 27	60401	-1.34381	0.0116346
SL002519	ERBB3	Receptor tyrosine-protein kinase erbB-3	2065	-0.94319	0.0116379
SL008039	AKR1A1	Alcohol dehydrogenase [NADP(+)]	10327	-1.02673	0.0120594
SL000158	FOLH1	Glutamate carboxypeptidase 2	2346	-2.12058	0.0120594
SL014469	SHC1	SHC-transforming protein 1	6464	-0.930628	0.0120594
SL006397	NRP1	Neuropilin-1	8829	-1.14283	0.0120594
SL001992	TNFRSF1A	Tumor necrosis factor receptor superfamily member 1A	7132	-0.948659	0.0120594
SL003792	GRB2	Growth factor receptor-bound protein 2	2885	-1.10026	0.0120594
SL004141	EFNA5	Ephrin-A5	1946	-0.967429	0.0135181
SL010349	FN1	Fibronectin Fragment 3	2335	-0.840173	0.0135181
SL001796	MPO	Myeloperoxidase	4353	-1.60099	0.0146562
SL002602	TFF2	Trefoil factor 2	7032	-2.03649	0.0152072
SL000342	CAT	Catalase	847	-1.77579	0.0158963
SL007729	ERAP1	Endoplasmic reticulum aminopeptidase 1	51752	-1.42162	0.0158963
SL004070	RPS27A	Ubiquitin	6233	-0.890305	0.0158963
SL008644	BST1	ADP-ribosyl cyclase/cyclic ADP-ribose hydrolase 2	683	-1.28152	0.0158963
SL005357	REG1A	Lithostathine-1-alpha	5967	-2.2063	0.0170293
SL000051	CRP	C-reactive protein	1401	-3.18017	0.0170503
SL005172	IGFBP6	Insulin-like growth factor-binding protein 6	3489	-0.991138	0.0170503
SL010529	UFC1	Ubiquitin-fold modifier-conjugating enzyme 1	51506	-1.17166	0.0173692
SL000344	CTSD	Cathepsin D	1509	-1.13333	0.0180922
SL002731	FAS	Tumor necrosis factor receptor superfamily member 6	355	-0.879925	0.0180922
SL003657	PPP3CA PPP3R1	Calcineurin	5530 5534	-1.01646	0.0181545
SL009948	PLXNB2	Plexin-B2	23654	-1.00986	0.0181545
SL004845	EPHB4	Ephrin type-B receptor 4	2050	-0.880409	0.0181545
SL019019	PIANP	PILR alpha-associated neural protein	196500	-1.34239	0.0181545
SL004867	CA3	Carbonic anhydrase 3	761	-1.97103	0.0181545
SL018938	SUMO3	Small ubiquitin-related modifier 3	6613	-0.946142	0.0181578
SL005194	JAM3	Junctional adhesion molecule C	83700	-0.796947	0.0182393
SL003190	CCL15	C-C motif chemokine 15	6359	-1.54868	0.0183027
SL004140	EFNA4	Ephrin-A4	1945	-1.0413	0.018386
SL004477	S100A9	Protein S100-A9	6280	1.16412	0.0195105
SL000309	C1QA C1QB C1QC	Complement C1q subcomponent	712 713 714	-1.42424	0.0195742
SL015046	AMIGO2	Amphoterin-induced protein 2	347902	-1.25804	0.0195742
SL005160	ESAM	Endothelial cell-selective adhesion molecule	90952	-0.88035	0.019739
SL013548	IL34	Interleukin-34	146433	-1.02479	0.0199281
SL000640	NID1	Nidogen-1	4811	-1.15057	0.0199281
SL008023	HAPLN1	Hyaluronan and proteoglycan link protein 1	1404	-1.18912	0.0199281
SL003679	IGF2R	Cation-independent mannose-6-phosphate receptor	3482	-1.04734	0.0205478
SL000603	PRSS1	Trypsin-1	5644	-3.0007	0.0207973
SL003191	PPBP	Neutrophil-activating peptide 2	5473	-1.28319	0.0207973
SL000360	F10	Coagulation Factor X	2159	-0.910472	0.0207973
SL006406	PLXNC1	Plexin-C1	10154	-1.40494	0.0224989
SL000695	LCN2	Neutrophil gelatinase-associated lipocalin	3934	-1.2953	0.0225111
SL005430	SECTM1	Secreted and transmembrane protein 1	6398	-0.937849	0.023454
SL005221	SCARF1	Scavenger receptor class F member 1	8578	-1.02233	0.0236595
SL007033	LTBP4	Latent-transforming growth factor beta-binding protein 4	8425	-0.909828	0.0244044
SL000424	FGA FGB FGG	Fibrinogen	2243 2244 2266	-0.94178	0.0244044
SL008909	LGMN	Legumain	5641	-1.326	0.0244044
SL005764	CD163	Scavenger receptor cysteine-rich type 1 protein M130	9332	-1.14432	0.0244044
SL013240	CRK	Adapter molecule crk	1398	-0.777525	0.0244718
SL005230	UNC5C	Netrin receptor UNC5C	8633	-1.18482	0.0244718
SL004673	CTSS	Cathepsin S	1520	-0.840108	0.0263823
SL008382	CST5	Cystatin-D	1473	-1.24996	0.0267765
SL004872	EDAR	Tumor necrosis factor receptor superfamily member EDAR	10913	-0.879316	0.0270198
SL000426	FN1	Fibronectin	2335	-0.72633	0.0274455
SL000496	LTF	Lactotransferrin	4057	1.22076	0.0283022
SL004118	ACP5	Tartrate-resistant acid phosphatase type 5	54	-1.40144	0.0283022
SL011769	ANP32B	Acidic leucine-rich nuclear phosphoprotein 32 family member B	10541	-1.92486	0.0284671
SL004855	CNTN1	Contactin-1	1272	-0.790887	0.0293694
SL003060	FGFR1	Fibroblast growth factor receptor 1	2260	-0.8514	0.029807
SL003166	ALCAM	CD166 antigen	214	-0.774413	0.029807
SL009349	FSTL1	Follistatin-related protein 1	11167	-0.726027	0.029807
SL000622	F5	Coagulation Factor V	2153	-1.38162	0.029807
SL005229	ULBP3	NKG2D ligand 3	79465	-0.824958	0.029807
SL004668	APOE	Apolipoprotein E (isoform E3)	348	-1.28846	0.029807
SL008402	LYPD3	Ly6/PLAUR domain-containing protein 3	27076	-0.811584	0.029807
SL010465	MATN2	Matrilin-2	4147	-0.956654	0.029807
SL002081	CDH5	Cadherin-5	1003	-0.766821	0.029807
SL007696	CD93	Complement component C1q receptor	22918	-1.02364	0.029807
SL004747	APOM	Apolipoprotein M	55937	-0.927584	0.0300879
SL000308	SERPING1	Plasma protease C1 inhibitor	710	-1.10472	0.0301223
SL004860	HTRA2	Serine protease HTRA2, mitochondrial	27429	-0.946697	0.0301223
SL015510	ISG15	Ubiquitin-like protein ISG15	9636	-1.37841	0.0302868
SL005703	NOTCH1	Neurogenic locus notch homolog protein 1	4851	-0.736887	0.0310756
SL000277	APOE	Apolipoprotein E (isoform E2)	348	-1.20454	0.0317755
SL004863	TNFRSF19	Tumor necrosis factor receptor superfamily member 19	55504	-0.909875	0.0317755
SL003872	IL6ST	Interleukin-6 receptor subunit beta	3572	-0.890964	0.0319036
SL008360	FLRT2	Leucine-rich repeat transmembrane protein FLRT2	23768	-0.886277	0.0323049
SL004708	PPBP	Connective tissue-activating peptide III	5473	-1.10884	0.0323068
SL003324	F10	Coagulation factor Xa	2159	-0.810458	0.0326679
SL003993	BMP6	Bone morphogenetic protein 6	654	-1.21107	0.0335318
SL002621	MDK	Midkine	4192	-1.44498	0.0348507
SL001896	CLU	Clusterin	1191	-0.954239	0.0360168
SL010467	RGMA	Repulsive guidance molecule A	56963	-0.789876	0.0364443
SL004579	MRC1	Macrophage mannose receptor 1	4360	-0.963836	0.0364443
SL001791	BGLAP	Osteocalcin	632	-0.906508	0.0370186
SL005231	UNC5D	Netrin receptor UNC5D	137970	-0.921577	0.0377566
SL011202	NAPA	Alpha-soluble NSF attachment protein	8775	-0.947988	0.038172
SL007151	GPD1	Glycerol-3-phosphate dehydrogenase [NAD(+)], cytoplasmic	2819	-1.5586	0.0385971
SL004938	CAMKK1	Calcium/calmodulin-dependent protein kinase kinase 1	84254	-0.772866	0.0385971
SL001997	IL1R1	Interleukin-1 receptor type 1	3554	-1.53557	0.0388842
SL003201	KDR	Vascular endothelial growth factor receptor 2	3791	-0.727379	0.0388842
SL004844	EPHA5	Ephrin type-A receptor 5	2044	-0.857629	0.0388842
SL000506	CGA LHB	Luteinizing hormone	1081 3972	-2.04429	0.0388842
SL006527	EFEMP1	EGF-containing fibulin-like extracellular matrix protein 1	2202	-0.750958	0.0388842
SL004645	SPINT1	Kunitz-type protease inhibitor 1	6692	-0.967949	0.0388842
SL006268	NSFL1C	NSFL1 cofactor p47	55968	-0.787669	0.0390678
SL000554	PRKCD	Protein kinase C delta type	5580	-0.801609	0.0397083
SL014070	SLITRK5	SLIT and NTRK-like protein 5	26050	-0.695382	0.0411476
SL004760	PAFAH1B2	Platelet-activating factor acetylhydrolase IB subunit beta	5049	-0.874612	0.0412129
SL003329	CCL14	C-C motif chemokine 14	6358	-0.8393	0.0417636
SL004139	EFNA3	Ephrin-A3	1944	-0.921459	0.0419284
SL011888	SMOC1	SPARC-related modular calcium-binding protein 1	64093	-1.35522	0.0436526
SL008380	CTSZ	Cathepsin Z	1522	-0.760556	0.0444373
SL000539	GPI	Glucose-6-phosphate isomerase	2821	-0.911899	0.0446052
SL007179	EPHB2	Ephrin type-B receptor 2	2048	-0.627883	0.0464828
SL010456	CST1	Cystatin-SN	1469	-1.50018	0.0465409
SL003522	ERP29	Endoplasmic reticulum resident protein 29	10961	-0.78755	0.0465738
SL004458	PI3	Elafin	5266	1.56721	0.0466346
SL010375	ASAH2	Neutral ceramidase	56624	-1.14954	0.0500368
SL014268	CD200	OX-2 membrane glycoprotein	4345	-0.811349	0.0500368
SL008143	UBE2N	Ubiquitin-conjugating enzyme E2 N	7334	-0.680693	0.0500368
SL008504	GNS	N-acetylglucosamine-6-sulfatase	2799	-0.86461	0.0500368
SL014270	CD300C	CMRF35-like molecule 6	10871	-0.732389	0.0500368
SL004669	APOE	Apolipoprotein E (isoform E4)	348	-1.03896	0.0500368
SL000049	PROS1	Vitamin K-dependent protein S	5627	-0.646238	0.0500368
SL005193	JAM2	Junctional adhesion molecule B	58494	-0.807731	0.0501488
SL002688	SPP1	Osteopontin	6696	-1.23031	0.0516051
SL000565	REN	Renin	5972	-1.22664	0.0516051
SL000836	HBA1 HBB	Hemoglobin	3039 3043	-3.93303	0.0520258
SL004152	IL18R1	Interleukin-18 receptor 1	8809	-1.18584	0.0520258
SL006029	CHIT1	Chitotriosidase-1	1118	-1.48621	0.0535685
SL004557	CD59	CD59 glycoprotein	966	-0.667599	0.0566878
SL013165	HMGN1	Non-histone chromosomal protein HMG-14	3150	-1.38406	0.0589693
SL010328	MED1	Mediator of RNA polymerase II transcription subunit 1	5469	-0.662155	0.0594217
SL007327	OLR1	Oxidized low-density lipoprotein receptor 1	4973	-0.658327	0.0595615
SL000087	IL6	Interleukin-6	3569	-1.22476	0.0595615
SL003655	TKT	Transketolase	7086	-0.954306	0.0595615
SL004260	RETN	Resistin	56729	-1.10737	0.0602383
SL004159	TNFRSF10D	Tumor necrosis factor receptor superfamily member 10D	8793	-0.774135	0.0609029
SL000002	VEGFA	Vascular endothelial growth factor A	7422	-0.914886	0.0621999
SL008759	GP6	Platelet glycoprotein VI	51206	-0.871743	0.0623393
SL003648	GDI2	Rab GDP dissociation inhibitor beta	2665	-0.67853	0.0630451
SL002528	PLA2G2A	Phospholipase A2, membrane associated	5320	-1.20751	0.0657938
SL011535	RBM39	RNA-binding protein 39	9584	-0.77242	0.0676733
SL003302	CCL23	C-C motif chemokine 23	6368	1.38958	0.0682131
SL004869	CA13	Carbonic anhydrase 13	377677	-1.0853	0.0686157
SL000592	TIMP2	Metalloproteinase inhibitor 2	7077	-0.663981	0.0686157
SL008967	SIRPA	Tyrosine-protein phosphatase non-receptor type substrate 1	140885	-1.28148	0.0686157
SL011068	IL17RC	Interleukin-17 receptor C	84818	-0.768411	0.0687012
SL004782	TNFAIP6	Tumor necrosis factor-inducible gene 6 protein	7130	-0.793366	0.0687012
SL010454	CNTN4	Contactin-4	152330	-0.893505	0.0687677
SL003323	CCL18	C-C motif chemokine 18	6362	-1.10901	0.0687677
SL001728	PDGFRA	Platelet-derived growth factor receptor alpha	5156	-0.695469	0.069988
SL005213	RELT	Tumor necrosis factor receptor superfamily member 19L	84957	-0.77301	0.0720526
SL014129	HS6ST1	Heparan-sulfate 6-O-sulfotransferase 1	9394	-0.874498	0.072548
SL004812	TPI1	Triosephosphate isomerase	7167	-0.917156	0.072548
SL004329	GDF5	Growth/differentiation factor 5	8200	-1.07052	0.0741404
SL004857	DSG2	Desmoglein-2	1829	-0.652211	0.0748474
SL004016	CXCL16	C-X-C motif chemokine 16	58191	-0.719479	0.0760839
SL003341	FGG	Fibrinogen gamma chain	2266	-0.64086	0.0786808
SL001902	BCAM	Basal Cell Adhesion Molecule	4059	-0.672542	0.0786808
SL000252	A2M	Alpha-2-macroglobulin	2	-0.853142	0.0802389
SL010468	RGMB	RGM domain family member B	285704	-1.04378	0.0802389
SL005087	IGFBP7	Insulin-like growth factor-binding protein 7	3490	-0.951708	0.0843018
SL005210	NRCAM	Neuronal cell adhesion molecule	4897	-0.8525	0.0850931
SL012754	SMPDL3A	Acid sphingomyelinase-like phosphodiesterase 3a	10924	-0.6725	0.0865456
SL004515	PGLYRP1	Peptidoglycan recognition protein 1	8993	-1.23015	0.0867805
SL004556	CD55	Complement decay-accelerating factor	1604	-0.705931	0.0909226
SL004689	WISP1	WNT1-inducible-signaling pathway protein 1	8840	-0.685491	0.0909577
SL005153	CNTFR	Ciliary neurotrophic factor receptor subunit alpha	1271	-0.627286	0.0923272
SL000658	GAS1	Growth arrest-specific protein 1	2619	-0.937355	0.0923272
SL005217	SIGLEC6	Sialic acid-binding Ig-like lectin 6	946	-0.970958	0.0944319
SL005156	NBL1	Neuroblastoma suppressor of tumorigenicity 1	4681	-1.17982	0.0944319
