# Supplementary material for: The amniotic fluid proteome changes with gestational age in normal pregnancy: a cross-sectional study
Source: Sci Rep. 2022 Jan 12;12:601. doi: 10.1038/s41598-021-04050-9 (PMC8755742; doi:10.1038/s41598-021-04050-9)
Supplement: Supplementary file 6 — Supplementary Information 6. [file 41598_2021_4050_MOESM6_ESM.xlsx]

## Sheet: st6
ID	Sex	Age	Group	SL019100	SL007136	SL001731	SL019096	SL005173	SL007221	SL007108	SL000455	SL003755	SL014684	SL002565	SL004097	SL004101	SL005184	SL001728	SL001716	SL004396	SL007229	SL017128	SL001791	SL000481	SL007151	SL000459	SL007361	SL018921	SL007953	SL004489	SL012561	SL000448	SL003340	SL003650	SL005699	SL002722	SL004557	SL006131	SL004345	SL000137	SL003349	SL004827	SL005430	SL018509	SL005357	SL003774	SL003320	SL007631	SL012769
1	Female	27	Midtrimester	4.78136	4.35755	6.61176	4.71699	7.2854	5.47897	5.79442	5.50462	5.71425	5.32912	4.49185	5.27053	5.24031	5.6865	6.03562	3.98185	4.59694	5.66676	7.69209	7.44128	5.58796	5.1334	13.9461	5.11686	7.55612	4.27798	4.90207	6.28725	5.07039	12.9527	12.6636	11.4331	5.41278	12.1723	6.24031	5.24413	5.46271	4.56682	13.8958	9.75455	5.19771	13.4355	4.57894	6.03562	6.29094	10.3384
2	Male	21	TNL	5.26679	4.51728	7.74551	4.70044	8.71425	6.49185	5.54535	6.39746	5.27798	5.0917	4.35755	5.59991	5.30743	5.0045	5.55766	3.926	4.66107	5.2854	8.01792	6.92719	4.98185	5.11686	12.1308	4.89724	7.98071	4.60288	4.64386	7.02237	5.93546	15.0887	13.8455	12.3175	5.23649	13.1755	5.62936	4.97269	4.94017	4.50462	14.6289	11.7988	6.42962	13.6014	4.61471	5.87036	6.27612	12.6165
3	Female	29	TNL	5.02237	4.49825	8.29324	4.85798	9.46332	6.63081	5.71149	6.49506	5.57894	4.82782	4.40599	5.55459	5.11686	5.12102	5.54535	3.98185	4.54226	5.16993	7.86419	7.16289	4.66676	5.2211	12.577	4.96347	7.74618	4.60288	4.27798	6.97384	5.73064	15.5234	14.2955	11.5052	4.72247	12.9081	5.77873	5.04439	4.97728	4.61471	14.8902	11.0186	6.57743	13.0243	4.63807	5.56986	6.05961	12.8758
4	Female	23	Midtrimester	5.17792	4.41278	6.8189	4.6893	6.67101	5.37851	5.88996	5.69209	5.69209	5.23266	4.33628	5.33985	5.0917	6.50462	6.4545	3.7761	4.27798	4.90689	8.11374	7.95884	4.94486	6.1375	14.2045	4.73335	7.53683	4.2854	4.87283	8.83226	4.80735	14.002	13.1504	11.6857	4.9542	12.5604	7.87036	5.23649	4.6893	4.65535	14.3132	11.3853	5.6837	13.7235	4.53605	5.2555	6.23074	10.2798
5	Female	40	Midtrimester	4.42626	3.18587	6.42962	3.88753	7.02459	5.50462	6.5345	5.92362	5.66959	4.83289	3.64386	5.31832	5.03122	5.43962	6.853	3.16993	3.79701	5.2211	8.35623	8.36501	5.69209	7.25361	14.8116	4.48543	8.82687	3.62059	3.80735	10.1361	4.853	14.9136	12.4139	11.9127	5.45286	12.809	8.57856	4.6837	5.05311	3.3505	13.4642	10.9865	5.62352	14.0558	4.1127	6.05094	6.32373	10.6958
6	Male	29	TNL	4.66676	3.94486	7.62278	5.00899	7.88935	6.08534	5.46597	5.95652	5.32193	4.91648	4.00899	5.24413	5.14975	5.20555	6.06824	3.62059	4.36457	5.20555	7.97097	7.72928	5.08321	4.88753	14.3607	4.7866	8.11166	3.53605	3.89724	6.8936	5.2854	15.4066	12.2162	12.1828	5.16591	13.5581	5.54844	4.98185	4.93546	4.00899	15.2913	12.1838	5.69488	13.0825	4.32912	6.34696	6.59991	12.4779
7	Female	26	Midtrimester	4.64386	3.76553	7.5306	4.30743	6.82273	5.72247	6.14568	6.03562	6.01569	4.9542	4.14568	5.17393	5.05311	5.94017	7.1639	3.43296	4.37851	4.88753	8.60696	8.33584	4.70598	6.89482	15.5171	5.1334	7.82909	3.72247	4.19377	9.44232	4.89239	13.9747	12.8842	12.5278	5.33628	13.1185	8.03562	5.41616	4.47249	3.848	13.8218	11.0238	5.29646	13.8172	4.16189	5.74953	6.22497	10.5053
8	Male	26	Midtrimester	4.82273	4.15381	6.48543	4.52982	6.71836	5.32193	6.01123	5.61176	5.56986	5.08321	4.41954	5.21723	5.04876	5.84298	6.38888	3.7866	4.52356	5.12102	8.04111	8.33494	5.34696	7.21335	14.8927	4.848	7.61176	4.1375	4.47249	8.43879	5.22497	14.221	11.8193	11.4792	5.39575	12.569	8.41447	5.02237	4.94017	4.35755	13.8747	10.4408	5.05311	14.7747	4.46597	5.59395	6.21917	10.0707
9	Male	21	TNL	4.40599	3.16993	8.30241	3.76553	7.03782	6.60288	5.43962	6.49665	5.23266	4.33628	3.16993	5.43296	4.74416	5.12928	5.19377	3.03562	4.12928	4.66107	7.7662	7.37243	4.27053	4.55459	12.9649	4.29278	7.58496	3.10434	3.3505	7.59021	4.84298	15.3267	14.4146	11.3563	4.47249	13.343	5.21723	4.18587	4.85798	3.08746	15.4538	12.0674	5.40599	13.243	3.59694	6.04439	5.9331	13.3997
10	Male	30	Midtrimester	3.48543	4.01792	7.80929	3.51096	6.52826	5.01346	5.95884	6.79961	5.55152	5.73877	3.36457	4.80735	4.60288	5.57592	6.40769	3.15381	3.51096	3.45943	8.58421	8.23554	3.66676	7.1334	13.7083	3.81762	7.45779	3.24793	3.62059	10.4829	4.12102	14.9301	13.7528	11.8099	4.05311	12.6337	8.57403	3.96347	3.67807	3.3505	14.7852	10.7705	4.22497	16.7438	3.24793	4.77083	5.75221	10.3426
11	Female	42	Midtrimester	4.52982	3.33628	7.81826	3.64386	7.04876	6.16993	6.01569	5.60288	5.62644	4.0268	3.53605	4.848	4.59694	5.17393	6.59842	2.72247	3.87774	4.29278	8.60696	7.7039	3.81762	5.81506	15.6979	4.63807	7.68159	3.24793	3.40599	7.06609	4.99095	14.691	13.7099	12.9838	4.33628	12.8119	7.48382	4.20945	4.72247	3.24793	14.4175	11.2146	4.79701	12.8642	3.51096	6.1416	5.62936	10.1111
12	Female	22	TNL	4.38543	4.24793	7.62717	4.41278	7.67596	5.67525	5.15381	5.83542	5.14975	5.0268	3.98185	5.2211	5.2555	4.93074	5.24793	3.44626	4.3505	4.94017	7.6014	7.35579	5.1819	4.69488	12.5851	4.90689	7.65893	3.63227	4.1375	6.25361	6.03342	15.3897	13.1853	10.3618	4.87283	13.366	5.43296	4.87774	4.8679	3.87774	14.8228	11.579	5.78921	12.79	4.52982	5.75489	6.10852	12.4805
13	Male	22	TNL	4.55459	3.96347	7.96867	4.49825	7.45286	6.33628	4.93546	5.94251	5.2891	4.79181	4.07895	5.56071	4.99548	4.73335	5.60288	3.05311	4.57894	4.89724	7.6489	6.91767	4.74953	4.83289	13.3936	4.98641	7.47573	3.30743	3.96347	6.6879	5.03562	14.7321	13.1995	11.1564	5.1819	12.7676	5.46271	4.94486	4.97728	4.0268	15.4758	11.4584	6.62644	13.1324	4.3505	5.62059	6.14771	12.299
14	Male	19	TNL	4.91169	4.86295	7.6879	5.38198	7.93958	6.19771	4.98641	6.51096	5.17393	5.36107	4.60881	6.7046	5.3505	5.33271	5.89239	3.93546	5.3505	5.36107	7.58271	6.91528	4.8679	6.01792	13.3039	5.76553	7.61029	3.9542	4.45943	6.62205	5.62059	14.9447	13.3911	11.9497	5.06609	12.0994	5.33985	5.32193	5.55459	4.85798	14.7708	10.3382	6.06178	11.9084	4.76022	5.33985	6.62644	12.4474
15	Male	20	TNL	4.26303	3.12102	7.63154	4	9.22593	6.52982	4.853	6.23649	4.90207	4.57289	3.60881	5.33271	4.853	4.52356	5.32912	3.05311	4.12102	4.80735	7.81954	7.22882	5.1819	4.50462	11.8557	4.61471	7.76354	3.03562	3.30743	6.91289	5.1375	14.2987	14.1489	11.4955	4.99095	12.8519	5.42291	3.96347	4.49185	3.26303	15.3457	11.6646	6.50938	13.8163	4.1127	5.50462	6.26115	12.5672
16	Male	19	TNL	4.59096	5.54226	7.94661	5.21723	9.01095	6.14364	5.38888	5.91409	5.26303	5.66676	5.12928	5.37851	5.46597	5.37156	5.926	3.99095	4.52356	5.10434	7.28077	6.71699	5.0268	5.51096	12.3863	5.1416	6.85674	4.7866	4.58496	7.00675	5.21723	14.7037	13.9957	12.2184	5.29278	12.1569	5.93782	5.12516	5.85798	5.1334	14.8486	10.8059	6.16993	12.7316	5.04439	5.24031	6.52826	11.5048
17	Female	22	Midtrimester	4.60288	5.27426	6.3505	5.29278	7.50541	5.27053	5.57592	6.38888	5.38198	5.11686	4.60288	6.23458	5.1819	5.49506	6.31832	3.40599	4.55459	5.10852	7.91169	6.98868	5.15381	5.49825	14.5181	5.14568	7.42291	3.56071	4.14568	5.51728	5.1334	12.9353	12.0195	11.4066	4.99095	11.6092	5.58496	5.07039	4.926	4.44626	13.5719	9.21383	5.73606	11.0978	4.57894	5.53294	6.38543	9.6648
18	Male	22	TNL	4.51728	3.76553	7.25644	4.88264	7.85487	5.79961	5.44956	5.49185	5.2555	5.32553	3.98185	5.47573	5.21723	5.42962	5.27798	3.40599	4.35755	4.95884	7.66676	6.86419	4.99548	4.82273	13.013	4.80219	7.61397	3.43296	4.12928	6.81378	5.2817	14.4717	12.8056	11.1863	5.06609	12.4335	5.39232	4.95884	4.79701	4.24793	14.7806	11.3504	5.61471	12.376	4.51728	6.04658	6.41954	12.14
19	Female	30	Midtrimester	3.3505	3.60881	6.59694	4.08746	6.49185	5.29278	5.71149	4.66676	4.86295	4.55459	3.41954	4.35755	4.37156	4.34341	5.88996	3.48543	3.3505	4.37156	8.09064	7.06824	4.54226	4.19377	15.3639	4.10434	7.53683	3.3505	3.3505	6.29462	3.82782	14.6839	12.8707	11.8513	4.08746	11.7587	5.72792	4.67807	3.53605	3.3505	14.7952	9.96823	3.7761	12.3418	3.3505	6.05961	6.25172	10.0244
20	Male	32	Midtrimester	3.33628	3.01792	8.00506	3.52356	6.2384	5.62936	6.24031	4.926	4.94017	3.23266	3.30743	4.35755	4.18587	6.20945	7.38629	3.07039	2.96347	3.33628	8.56377	7.98527	3.6893	6.38716	14.6109	3.3505	6.95652	3.03562	3.64386	9.70477	3.848	15.4137	12.6101	12.6718	3.88753	12.7596	8.00225	3.6893	3.23266	3.03562	13.9064	11.1164	4.26303	13.2883	3.12102	4.89724	5.60288	10.4085
21	Male	41	Midtrimester	4	4.0268	6.22497	3.99095	5.89239	4.45286	5.30743	5.04876	4.39232	4	4.12928	5.63517	3.96347	5.49825	5.80219	4.06178	3.96347	4.07039	7.98185	7.21917	4.18587	4.62059	14.3559	4.01792	6.49825	4.20945	3.89724	8.40131	4.24793	13.1466	11.8974	12.8725	4	12.1729	6.96578	4.05311	4.1375	4.05311	13.2392	10.2172	4.05311	14.6264	4.01792	5.18587	4.62059	10.1402
22	Female	32	Midtrimester	3.58496	3.08746	6.64818	3.26303	7.0268	5.63517	5.30743	5.30378	4.926	4.12102	3.10434	4.64386	4.71149	6.65249	6.12102	2.848	3.74416	4.40599	7.92422	7.14364	5.44294	4.01792	14.7877	4.36457	6.99887	2.98185	3.52356	5.64386	4.62644	14.2133	12.9406	11.8281	4.69488	11.9601	5.53294	4.45286	4.50462	3.12102	14.0116	10.2397	5.12928	12.4678	2.88753	5.69766	5.88509	9.57327
23	Male	32	Midtrimester	3.45943	3.74416	6.10643	3.848	8.21091	5.51728	5.37156	4.70598	4.95884	3.53605	3.37851	4.38543	4.27798	3.98185	5.76288	2.94486	2.76553	4.09592	8.2148	6.53294	2.94486	5.0045	13.7781	3.62059	7.88509	3.60881	4.2555	5.32912	4.20945	12.8692	12.2592	12.1677	2.88753	12.4286	5.40939	4.01792	3.15381	2.88753	14.3287	10.1249	4.86295	12.245	3.41954	4.83289	5.35755	9.82177
24	Male	22	Midtrimester	4.12102	4.03562	6.36107	4.15381	6.12309	4.90689	5.31107	5.48543	5.11686	4.19377	3.91648	5.15785	4.66676	4.58496	6.11686	2.67807	3.80735	4.27798	7.10957	7.26866	4.00899	4.73335	13.9363	4.52982	6.46761	3.05311	3.7866	5.23266	3.98185	13.7792	11.8939	10.3427	3.59694	12.3108	5.97957	4.39917	4.0268	3.94486	13.8327	10.3906	4.76022	12.7197	3.91648	4.46597	5.68089	9.94281
25	Male	33	TNL	3.93546	4.05311	7.54612	4.29278	8.43296	5.36107	5.42626	5.17792	4.24793	3.91648	3.9542	4.29278	3.83794	3.93546	4.09592	3.89724	3.85798	4.09592	7.63227	6.05961	3.85798	4.01792	13.6075	3.89724	7.3966	3.85798	4.24793	6.44791	3.93546	15.6174	13.8392	11.2394	3.87774	13.6979	4.38543	4.29278	3.87774	3.91648	15.3134	11.9461	5.81506	12.9511	3.96347	4.89724	5.30743	11.8111
26	Female	28	Midtrimester	3.44626	3.57289	6.27053	4.15381	6.17792	4.82782	5.70321	4.56682	4.87283	3.40599	3.52356	3.89724	3.53605	5.44956	6.66107	3.45943	3.39232	3.52356	7.62059	6.89724	3.44626	4.10434	14.9695	3.65535	6.32553	3.44626	4.64386	6.74551	3.58496	14.4188	13.0825	12.0511	3.40599	12.7905	6.45121	3.49825	3.43296	3.49825	15.064	10.7355	3.8679	16.5341	3.43296	3.52356	5.31107	10.2774
27	Male	24	TNL	3.39232	2.82782	8.87098	3.54844	9.25077	6.34163	5.1334	5.58195	4.94953	3.29278	3.01792	5.1334	3.91648	4.10434	5.36807	3.10434	2.60881	3.87774	7.57743	6.79701	2.82782	4.41954	13.5773	4.18587	7.26397	3.07039	4.10434	6.18587	4.93074	14.677	14.2333	11.1558	2.65535	13.6828	4.74416	3.21723	3.33628	2.8679	15.5749	11.9414	6.66107	13.626	2.74416	4.16993	5.56071	12.593
28	Male	34	TNL	4.63807	4.21723	8.98613	3.58496	7.14364	6.09381	5.04876	5.59096	4.80735	4.17792	3.97269	4.88264	4.49185	4.48543	5.36457	3.27798	3.82782	4.46597	7.24603	6.33985	3.82782	4.56071	12.9793	4.30743	7.07039	3.66676	3.89724	6.24413	5.0045	14.5114	13.7931	11.1297	3.65535	12.9614	5.8802	4.30012	4.03562	3.9542	14.6367	10.9927	5.44294	13.4886	3.96347	4.848	5.4363	12.8094
[truncated: 1,264 more columns]
